# Supplementary material for: Photostable π-Expanded Furans via Base-Mediated Quinone Oxygen-Annulation
Source: J Org Chem. 2026 Feb 10;91(7):2837–43. doi: 10.1021/acs.joc.5c02906 (PMC13362199; doi:10.1021/acs.joc.5c02906)
Supplement: Supplementary file 1 [file jo5c02906_si_001.zip]

Archive with 9 entries (8 files):
- xyz_struct/
- xyz_struct/a4_TMS.xyz
- xyz_struct/b4_TMS.xyz
- xyz_struct/c4_TMS.xyz
- xyz_struct/d4_TMS.xyz
- xyz_struct/e4_TMS.xyz
- xyz_struct/f4_TMS.xyz
- xyz_struct/i4_TMS.xyz
- xyz_struct/j4_TMS.xyz
