# Supplementary material for: Photostable π-Expanded Furans via Base-Mediated Quinone Oxygen-Annulation
Source: J Org Chem. 2026 Feb 10;91(7):2837–43. doi: 10.1021/acs.joc.5c02906 (PMC13362199; doi:10.1021/acs.joc.5c02906)
Supplement: Supplementary file 1 [file jo5c02906_si_001.zip › xyz_struct/a4_TMS.xyz]

61
a4_TMS.out	Energy: -1138349.0275768
C         -0.31646       -4.43155       -0.31551
C          0.49296       -3.33759       -0.24885
C         -0.03844       -2.02601       -0.17762
C         -1.45012       -1.88407       -0.16783
C         -2.26424       -3.03726       -0.23528
C         -1.71519       -4.28135       -0.30909
C         -2.02478       -0.58720       -0.07246
C          0.82404       -0.87936       -0.11449
C          0.25738        0.39030       -0.08503
C         -1.15771        0.46859       -0.03199
C         -3.42932       -0.37827       -0.01516
C          2.22040       -1.14148       -0.02837
C          0.69917        1.79079       -0.04211
C         -0.46182        2.52476        0.08413
O         -1.58051        1.75060        0.08250
C          1.93104        2.51737       -0.13119
C         -0.54131        3.91348        0.20550
C          1.87162        3.93405        0.00256
C          0.63045        4.59914        0.18024
C          3.06060        4.69072       -0.07239
C          3.19083        1.93912       -0.38377
C          4.32287        2.70228       -0.46409
C          4.26648        4.09381       -0.29637
C         -4.62223       -0.20223        0.03296
Si        -6.44573        0.07181        0.10909
C          3.37516       -1.47660        0.07997
Si         5.14479       -1.97396        0.25335
C          5.83706       -1.13280        1.76795
C          6.05470       -1.43341       -1.28393
C          5.19861       -3.82994        0.43697
C         -6.90878        1.27287       -1.24198
C         -6.85771        0.77315        1.78866
C         -7.28618       -1.57447       -0.14793
H          6.22998       -4.17061        0.54705
H          4.77257       -4.32487       -0.43685
H          4.64100       -4.15491        1.31636
H          5.63624       -1.90449       -2.17430
H          7.10825       -1.71231       -1.21798
H          6.00141       -0.35216       -1.41781
H          6.88856       -1.39505        1.90074
H          5.29753       -1.43610        2.66610
H          5.76806       -0.04749        1.68334
H         -7.98347        1.46505       -1.22778
H         -6.64953        0.87812       -2.22524
H         -6.39395        2.22595       -1.11379
H         -6.56708        0.08575        2.58417
H         -7.93147        0.95234        1.87257
H         -6.34347        1.72051        1.95573
H         -8.37101       -1.45718       -0.11105
H         -6.99837       -2.28830        0.62511
H         -7.02653       -2.00187       -1.11739
H          0.11840       -5.42039       -0.37402
H          1.56528       -3.46144       -0.25445
H         -3.33782       -2.91021       -0.22675
H         -2.35241       -5.15400       -0.36177
H         -1.50040        4.39860        0.31623
H          0.63322        5.67701        0.27665
H          2.99282        5.76533        0.04193
H          5.16959        4.68616       -0.35642
H          3.26147        0.87550       -0.52211
H          5.27380        2.22530       -0.66335
