# Supplementary material for: Photostable π-Expanded Furans via Base-Mediated Quinone Oxygen-Annulation
Source: J Org Chem. 2026 Feb 10;91(7):2837–43. doi: 10.1021/acs.joc.5c02906 (PMC13362199; doi:10.1021/acs.joc.5c02906)
Supplement: Supplementary file 1 [file jo5c02906_si_001.zip › xyz_struct/b4_TMS.xyz]

61
b4_TMS.out	Energy: -2753358.4512471
C          2.43812        4.55221       -0.27821
C          1.34975        3.73611       -0.20593
C          1.48352        2.32692       -0.13755
C          2.79553        1.78654       -0.13936
C          3.90551        2.65835       -0.21331
C          3.73532        4.00754       -0.28227
C          2.97545        0.37932       -0.05373
C          0.32913        1.47575       -0.06671
C          0.50871        0.09698       -0.02941
C          1.84240       -0.38335       -0.00033
C         -0.31415       -1.11985        0.02754
C          0.59165       -2.15610        0.12329
O          1.88299       -1.73411        0.10088
C         -1.70280       -1.46606       -0.01714
C          0.27480       -3.51141        0.23473
C         -2.04529       -2.84217        0.10313
C         -1.04266       -3.83782        0.23627
C         -3.40056       -3.23454        0.06921
C         -2.75623       -0.54958       -0.20372
C         -4.06218       -0.94885       -0.24321
C         -4.37894       -2.30448       -0.09630
Br        -6.20085       -2.83711       -0.14445
H          2.30443        5.62431       -0.33297
H          0.35813        4.16244       -0.20348
H          4.89759        2.22891       -0.21360
H          4.59542        4.66121       -0.33952
C         -0.93374        2.12877        0.00196
C          4.26131       -0.22497       -0.02022
H          1.05893       -4.25017        0.31706
H         -1.34936       -4.87144        0.32530
H         -2.53063        0.49452       -0.32273
H         -4.84870       -0.22239       -0.38967
H         -3.64307       -4.28341        0.16896
C          5.35344       -0.73753        0.00702
Si         7.02217       -1.52580        0.04927
C         -1.94433        2.78430        0.08306
Si        -3.50048        3.77261        0.20443
C         -3.02221        5.56939        0.35480
C         -4.43308        3.19952        1.71507
C         -4.49416        3.47486       -1.34676
C          8.06801       -0.73549       -1.27902
C          6.80517       -3.35107       -0.27040
C          7.76117       -1.22934        1.73718
H         -4.67824        2.13862        1.64974
H         -5.36705        3.75552        1.81793
H         -3.84622        3.35499        2.62126
H         -5.42722        4.04076       -1.31397
H         -4.74552        2.41946       -1.46067
H         -3.94108        3.78724       -2.23351
H         -3.91445        6.19380        0.43174
H         -2.45421        5.90026       -0.51574
H         -2.41313        5.74168        1.24317
H          6.17071       -3.81013        0.48893
H          7.77218       -3.85766       -0.25354
H          6.34851       -3.52816       -1.24504
H          9.06798       -1.17373       -1.28629
H          8.17193        0.33746       -1.11168
H          7.62793       -0.88288       -2.26614
H          8.75382       -1.67944        1.80191
H          7.14068       -1.66667        2.52047
H          7.86097       -0.16240        1.94107
