# Supplementary material for: Photostable π-Expanded Furans via Base-Mediated Quinone Oxygen-Annulation
Source: J Org Chem. 2026 Feb 10;91(7):2837–43. doi: 10.1021/acs.joc.5c02906 (PMC13362199; doi:10.1021/acs.joc.5c02906)
Supplement: Supplementary file 1 [file jo5c02906_si_001.zip › xyz_struct/c4_TMS.xyz]

61
c4_TMS.out	Energy: -1138355.0395881
C          0.66236       -4.78941        0.00066
C          1.34119       -3.60801        0.00086
C          0.65896       -2.36877        0.00052
C         -0.76333       -2.37747       -0.00013
C         -1.43547       -3.62047       -0.00038
C         -0.74474       -4.79547        0.00003
C         -1.49382       -1.14984       -0.00058
C          1.37561       -1.13336        0.00091
C          0.65538        0.04275        0.00090
C         -0.75439        0.00062       -0.00015
C         -2.91426       -1.10982       -0.00115
C          2.79798       -1.11565        0.00080
C          0.99000        1.45139        0.00144
C         -0.21294        2.11572        0.00022
O         -1.27843        1.25781       -0.00067
C          2.19116        2.19386        0.00315
C         -0.34224        3.51384       -0.00013
C          2.12034        3.55370        0.00305
C          0.87496        4.24179        0.00125
C          0.80342        5.65144        0.00082
C         -1.57730        4.19402       -0.00183
C         -0.40225        6.29314       -0.00090
C         -1.60342        5.55870       -0.00223
C          4.00521       -1.09854        0.00023
Si         5.85111       -1.06294       -0.00076
C          6.44538       -1.88851       -1.56507
C          6.44839       -1.98700        1.50624
C          6.39027        0.72277        0.05509
H          7.47994        0.79006        0.05831
H          6.02051        1.21854        0.95374
H          6.02265        1.27291       -0.81230
H          7.53651       -1.88808       -1.60387
H          6.07615       -1.36781       -2.44957
H          6.10688       -2.92422       -1.61637
H          6.08302       -1.52262        2.42309
H          7.53960       -1.99157        1.54154
H          6.10751       -3.02313        1.49284
C         -4.12047       -1.07094       -0.00131
Si        -5.96505       -1.00694       -0.00013
C         -6.51329       -0.06227       -1.51323
C         -6.51346       -0.13855        1.55797
C         -6.60148       -2.76066       -0.04353
H         -7.60271        0.00129       -1.54788
H         -6.17459       -0.55221       -2.42705
H         -6.11620        0.95370       -1.50725
H         -6.17493       -0.67327        2.44642
H         -7.60287       -0.07657        1.59567
H         -6.11615        0.87637        1.60241
H         -7.69322       -2.76908       -0.04358
H         -6.26059       -3.32463        0.82579
H         -6.26083       -3.28084       -0.93983
H          1.20460       -5.72546        0.00099
H          2.42216       -3.60050        0.00134
H         -2.51664       -3.62175       -0.00091
H         -1.27869       -5.73638       -0.00015
H          3.14444        1.68668        0.00484
H          3.02854        4.14238        0.00442
H          1.72520        6.21927        0.00184
H         -0.43886        7.37441       -0.00126
H         -2.49509        3.62223       -0.00287
H         -2.55011        6.08207       -0.00361
