# Supplementary material for: Photostable π-Expanded Furans via Base-Mediated Quinone Oxygen-Annulation
Source: J Org Chem. 2026 Feb 10;91(7):2837–43. doi: 10.1021/acs.joc.5c02906 (PMC13362199; doi:10.1021/acs.joc.5c02906)
Supplement: Supplementary file 1 [file jo5c02906_si_001.zip › xyz_struct/d4_TMS.xyz]

67
d4_TMS.out	Energy: -1234735.7003813
C          1.65380        4.50283       -0.70047
C          0.67956        3.56830       -0.51596
C          0.99182        2.19752       -0.34260
C          2.36117        1.82350       -0.35041
C          3.34923        2.81593       -0.53948
C          3.00833        4.12313       -0.71322
C          2.72107        0.46317       -0.13961
C         -0.04296        1.21975       -0.15895
C          0.31182       -0.11999       -0.05606
C          1.69456       -0.42778        0.00103
C          4.07409        0.03458       -0.06757
C         -1.36842        1.71017        0.01001
C         -0.35435       -1.41310        0.09729
C          0.65993       -2.31358        0.30803
O          1.89446       -1.74720        0.24202
C         -1.69843       -1.92686        0.01166
C          0.50230       -3.68497        0.57414
C         -1.88216       -3.32548        0.29803
C         -0.76166       -4.16300        0.59430
C         -2.80202       -1.19518       -0.39388
C         -3.15180       -3.87949        0.23388
C         -4.07281       -1.76415       -0.48924
C         -4.26134       -3.13302       -0.14702
C         -5.20004       -1.01413       -0.92862
C         -5.56614       -3.69512       -0.23438
C         -6.61782       -2.94425       -0.64742
C         -6.42979       -1.58319       -1.00443
C         -2.43330        2.23998        0.21901
Si        -4.01258        3.11206        0.61238
C          5.22299       -0.32977       -0.00755
Si         6.97813       -0.89280        0.08659
C         -5.00065        2.04475        1.78028
C         -4.94220        3.41257       -0.97856
C         -3.56534        4.73524        1.41814
C          7.14549       -2.43886       -0.94472
C          7.38093       -1.24244        1.87499
C          8.05786        0.47440       -0.58233
H         -4.35294        4.02071       -1.66625
H         -5.87487        3.94256       -0.77501
H         -5.19144        2.47940       -1.48473
H         -5.94002        2.53758        2.03882
H         -4.44917        1.86496        2.70412
H         -5.23874        1.07766        1.33617
H         -4.46861        5.29300        1.67342
H         -2.96476        5.35478        0.75067
H         -2.99659        4.57579        2.33508
H          8.17245       -2.80819       -0.91298
H          6.88821       -2.24616       -1.98706
H          6.49105       -3.22962       -0.57553
H          9.10887        0.18109       -0.54605
H          7.94314        1.38825        0.00223
H          7.80731        0.70191       -1.61933
H          7.25917       -0.34839        2.48792
H          8.41445       -1.58070        1.97271
H          6.73177       -2.02038        2.27907
H          1.38479        5.54157       -0.83839
H          3.77725        4.86992       -0.85949
H         -0.35804        3.86656       -0.50760
H          4.38740        2.51414       -0.54314
H          1.36639       -4.30694        0.75820
H         -0.94746       -5.20794        0.80530
H         -2.68864       -0.15626       -0.65515
H         -3.27575       -4.93133        0.46246
H         -5.05585        0.02165       -1.20660
H         -7.27785       -1.00101       -1.34014
H         -5.70101       -4.73605        0.03193
H         -7.60642       -3.37898       -0.71219
