# Supplementary material for: Photostable π-Expanded Furans via Base-Mediated Quinone Oxygen-Annulation
Source: J Org Chem. 2026 Feb 10;91(7):2837–43. doi: 10.1021/acs.joc.5c02906 (PMC13362199; doi:10.1021/acs.joc.5c02906)
Supplement: Supplementary file 1 [file jo5c02906_si_001.zip › xyz_struct/e4_TMS.xyz]

67
e4_TMS.out	Energy: -1234735.3919478
C          0.55919        3.78860       -0.23709
C         -0.35190        2.74217       -0.18314
C          0.04741        1.40969       -0.12578
C          1.45124        1.12741       -0.11298
C          2.36327        2.17365       -0.16228
C          1.95510        3.49879       -0.22644
C          0.14192        5.15043       -0.30394
C          2.88140        4.58062       -0.28176
C          1.89073       -0.23410       -0.02997
C         -0.92692        0.33822       -0.08134
C         -0.48413       -0.97102       -0.08488
C          0.92548       -1.19135       -0.01825
C         -1.06010       -2.32202       -0.07981
C          0.01933       -3.16957        0.05330
O          1.21174       -2.51276        0.08282
C         -2.35441       -2.91838       -0.22078
C         -0.04327       -4.56036        0.14929
C         -2.44028       -4.33639       -0.11561
C         -1.27738       -5.12435        0.08300
C         -3.54009       -2.21257       -0.50758
C         -3.69464       -4.96991       -0.24684
C         -4.73704       -2.85923       -0.64737
C         -4.82527       -4.25205       -0.50423
C          1.05285        6.15250       -0.35526
C          2.44516        5.86241       -0.34385
H         -0.91902        5.36691       -0.31290
H          0.72685        7.18293       -0.40547
H          3.94072        4.35683       -0.27341
H          3.15585        6.67724       -0.38556
H         -1.40706        2.97367       -0.19273
H          3.42083        1.94533       -0.15022
C         -2.28835        0.73391        0.03212
C          3.26581       -0.58126        0.04279
H          0.85931       -5.14156        0.27146
H         -1.38975       -6.19809        0.15752
H         -3.73803       -6.04766       -0.15164
H         -5.77972       -4.74996       -0.61009
H         -3.50159       -1.14422       -0.62601
H         -5.62689       -2.28768       -0.87552
C          4.43591       -0.87129        0.10244
Si         6.22278       -1.32246        0.19455
C         -3.39570        1.19318        0.17784
Si        -5.06783        1.93847        0.42004
C         -5.12653        3.52329       -0.56371
C         -5.28774        2.27787        2.24161
C         -6.35479        0.73214       -0.18686
C          7.22327        0.21564       -0.14651
C          6.55646       -2.63243       -1.09195
C          6.57116       -1.97405        1.90833
H         -6.09784        4.00768       -0.44575
H         -4.97127        3.33318       -1.62651
H         -4.35929        4.22302       -0.22928
H         -5.22166        1.35767        2.82351
H         -6.26556        2.72628        2.42855
H         -4.52523        2.96589        2.60899
H         -7.35182        1.16530       -0.08537
H         -6.33056       -0.19245        0.39093
H         -6.20191        0.48306       -1.23783
H          5.94874       -3.52072       -0.91437
H          7.60631       -2.93121       -1.06743
H          6.33336       -2.26508       -2.09450
H          8.29102       -0.00782       -0.10219
H          7.01164        0.99367        0.58828
H          7.00386        0.61622       -1.13712
H          7.62214       -2.25494        2.00153
H          5.96597       -2.85555        2.12409
H          6.35448       -1.22112        2.66727
