# Supplementary material for: Photostable π-Expanded Furans via Base-Mediated Quinone Oxygen-Annulation
Source: J Org Chem. 2026 Feb 10;91(7):2837–43. doi: 10.1021/acs.joc.5c02906 (PMC13362199; doi:10.1021/acs.joc.5c02906)
Supplement: Supplementary file 1 [file jo5c02906_si_001.zip › xyz_struct/f4_TMS.xyz]

67
f4_TMS.out	Energy: -1234741.5381834
C         -0.64179       -4.15867        0.00387
C         -1.32047       -2.94724        0.00333
C         -0.65352       -1.72729        0.00297
C          0.78202       -1.72521        0.00295
C          1.45715       -2.93864        0.00336
C          0.78466       -4.15445        0.00391
C         -1.32453       -5.41016        0.00449
C          1.47335       -5.40223        0.00459
C          1.50119       -0.47748        0.00240
C         -1.37943       -0.48383        0.00273
C         -0.66779        0.68867        0.00329
C          0.75201        0.65789        0.00282
C          2.92011       -0.42499        0.00101
C         -2.80068       -0.47699        0.00114
C         -1.01132        2.09581        0.00362
C          0.18578        2.76953        0.00294
O          1.26113        1.92203        0.00242
C         -2.21837        2.82789        0.00493
C          0.30324        4.16800        0.00289
C         -2.15933        4.18858        0.00501
C         -0.91997        4.88639        0.00386
C          1.53326        4.85790        0.00192
C         -0.85932        6.29668        0.00376
C         -0.63379       -6.57622        0.00514
C          0.78813       -6.57183        0.00519
C          0.34131        6.94744        0.00275
C          1.54854        6.22249        0.00183
C          4.12632       -0.38031       -0.00073
Si         5.97018       -0.30519       -0.00555
C         -4.00819       -0.47367       -0.00116
Si        -5.85444       -0.45556       -0.00605
C         -6.44616       -1.38447        1.50015
C         -6.43709       -1.28777       -1.57122
C         -6.41019        1.32507        0.04754
C          6.51646        0.64800        1.50298
C          6.51114        0.56075       -1.56769
H         -7.53737       -1.39909        1.53315
H         -6.08702       -0.91635        2.41755
H         -6.09576       -2.41743        1.48798
H         -7.50043        1.38236        0.04805
H         -6.04546        1.87810       -0.81923
H         -6.04720        1.82465        0.94685
H         -6.07120       -0.76380       -2.45517
H         -7.52807       -1.29835       -1.61236
H         -6.08809       -2.32005       -1.62137
H          7.60559        0.71799        1.53474
H          6.18280        0.15927        2.41929
H          6.11346        1.66161        1.49446
C          6.61750       -2.05490        0.04300
H          7.70927       -2.05655        0.04137
H          6.27883       -2.62397       -0.82387
H          6.28151       -2.57394        0.94171
H          6.17427        0.02091       -2.45367
H          7.60011        0.62893       -1.60735
H          6.10785        1.57317       -1.61509
H         -2.40732       -5.40928        0.00448
H         -1.16061       -7.52124        0.00563
H          2.55610       -5.39629        0.00466
H          1.32040       -7.51385        0.00574
H         -2.40232       -2.95094        0.00331
H          2.53917       -2.93493        0.00338
H         -3.16719        2.31250        0.00612
H         -3.07246        4.76950        0.00607
H         -1.78544        6.85738        0.00447
H          0.36955        8.02896        0.00265
H          2.45538        4.29317        0.00121
H          2.49095        6.75350        0.00106
