# Supplementary material for: Photostable π-Expanded Furans via Base-Mediated Quinone Oxygen-Annulation
Source: J Org Chem. 2026 Feb 10;91(7):2837–43. doi: 10.1021/acs.joc.5c02906 (PMC13362199; doi:10.1021/acs.joc.5c02906)
Supplement: Supplementary file 1 [file jo5c02906_si_001.zip › xyz_struct/i4_TMS.xyz]

70
i4_TMS.out	Energy: -1329773.5193432
C         -3.14602       -0.88966       -0.00305
O         -2.07133       -1.73007       -0.00285
C         -0.96549       -0.93387       -0.00302
C         -1.32264        0.42048       -0.00315
C         -2.76605        0.43241       -0.00329
C         -4.48165       -1.32672       -0.00313
C         -3.75770        1.43923       -0.00385
C         -0.33571        1.41411       -0.00277
C          0.33578       -1.41410       -0.00277
C          1.32271       -0.42047       -0.00314
C          0.96556        0.93388       -0.00301
C         -0.62655        2.80407       -0.00134
C          0.62662       -2.80406       -0.00132
C          2.76613       -0.43240       -0.00328
C          3.14609        0.88968       -0.00305
O          2.07141        1.73008       -0.00285
C          3.75778       -1.43921       -0.00385
C          4.48172        1.32673       -0.00313
C          5.06676       -1.06693       -0.00396
C          5.46117        0.30140       -0.00355
C          4.87195        2.68109       -0.00283
C          6.81966        0.68276       -0.00364
C         -5.46109       -0.30138       -0.00355
C         -5.06668        1.06696       -0.00396
C          7.17948        2.00074       -0.00332
C          6.19748        3.00887       -0.00293
C         -6.81959       -0.68274       -0.00363
C         -4.87188       -2.68107       -0.00284
C         -6.19741       -3.00884       -0.00294
C         -7.17941       -2.00071       -0.00333
C         -0.87200        3.98536        0.00069
Si        -1.25280        5.79283        0.00604
C          0.87196       -3.98537        0.00071
Si         1.25265       -5.79286        0.00606
C          0.57053       -6.52180        1.58218
C          3.10716       -5.98476       -0.07019
C          0.43957       -6.55881       -1.48818
C         -3.10733        5.98461       -0.07016
C         -0.43974        6.55884       -1.48818
C         -0.57073        6.52179        1.58217
H          0.77378       -7.59374        1.62365
H         -0.50921       -6.38047        1.64534
H          1.02431       -6.05808        2.45900
H          3.51285       -5.53407       -0.97702
H          3.37980       -7.04193       -0.06876
H          3.58760       -5.51267        0.78794
H          0.64068       -7.63143       -1.52178
H          0.81533       -6.11582       -2.41139
H         -0.64192       -6.41911       -1.46166
H         -3.37999        7.04177       -0.06929
H         -3.58766        5.51298        0.78829
H         -3.51310        5.53341       -0.97670
H         -0.77426        7.59366        1.62381
H          0.50906        6.38075        1.64521
H         -1.02428        6.05783        2.45899
H          0.64171        6.41869       -1.46189
H         -0.64043        7.63154       -1.52146
H         -0.81584        6.11625       -2.41143
H          7.57714       -0.09086       -0.00396
H          8.22590        2.27546       -0.00340
H          4.11161        3.45007       -0.00253
H          6.49788        4.04809       -0.00270
H          3.47598       -2.48201       -0.00441
H          5.84335       -1.82079       -0.00447
H         -3.47589        2.48202       -0.00440
H         -5.84327        1.82081       -0.00447
H         -7.57706        0.09089       -0.00396
H         -8.22583       -2.27543       -0.00341
H         -4.11154       -3.45006       -0.00255
H         -6.49782       -4.04807       -0.00272
