# Supplementary material for: Photostable π-Expanded Furans via Base-Mediated Quinone Oxygen-Annulation
Source: J Org Chem. 2026 Feb 10;91(7):2837–43. doi: 10.1021/acs.joc.5c02906 (PMC13362199; doi:10.1021/acs.joc.5c02906)
Supplement: Supplementary file 1 [file jo5c02906_si_001.zip › xyz_struct/j4_TMS.xyz]

70
j4_TMS.out	Energy: -1329763.9796556
C          0.92745        3.13867       -0.01497
O         -0.33897        2.65216       -0.01135
C         -0.23190        1.29934       -0.01656
C          1.11357        0.89474       -0.02049
C          1.87950        2.13979       -0.02334
C          1.18803        4.51165       -0.01060
C          3.25642        2.53446       -0.03644
C          1.36269       -0.48960       -0.01405
C         -1.36270        0.48958       -0.01418
C         -1.11358       -0.89475       -0.02046
C          0.23189       -1.29936       -0.01639
C          2.62076       -1.15155        0.00334
C         -2.62077        1.15153        0.00316
C         -1.87951       -2.13980       -0.02325
C         -0.92746       -3.13868       -0.01465
O          0.33896       -2.65218       -0.01098
C         -3.25643       -2.53448       -0.03651
C         -1.18805       -4.51166       -0.01010
C         -3.54043       -3.92911       -0.03114
C         -2.49234       -4.88823       -0.01656
C          2.49233        4.88822       -0.01697
C          3.54043        3.92909       -0.03126
C          4.34663        1.64303       -0.05873
C          4.88293        4.36327       -0.04366
C          5.91545        3.47132       -0.06316
C          5.63709        2.09660       -0.07175
C         -4.34664       -1.64306       -0.05919
C         -4.88293       -4.36329       -0.04370
C         -5.91546       -3.47135       -0.06356
C         -5.63709       -2.09664       -0.07237
H         -6.93990       -3.81864       -0.07362
H         -6.45223       -1.38474       -0.09030
H         -5.07822       -5.42842       -0.03851
H         -4.15931       -0.58380       -0.06675
H         -0.37484       -5.22317       -0.00154
H         -2.75623       -5.93771       -0.01274
H          0.37483        5.22316       -0.00222
H          2.75622        5.93769       -0.01329
H          5.07822        5.42839       -0.03864
H          6.93990        3.81860       -0.07310
H          4.15930        0.58378       -0.06612
H          6.45224        1.38471       -0.08936
C         -3.62941        1.81316        0.02376
Si        -5.19252        2.79662        0.05909
C          3.62939       -1.81320        0.02386
Si         5.19253       -2.79661        0.05890
C         -4.73208        4.60367        0.09193
C         -6.13714        2.31780        1.59555
C         -6.16827        2.38247       -1.47659
C          6.13713       -2.31806        1.59546
C          6.16830       -2.38204       -1.47665
C          4.73214       -4.60367        0.09127
H         -5.63028        5.22386        0.11429
H         -4.15435        4.87802       -0.79162
H         -4.13579        4.84136        0.97377
H         -6.37062        1.25213        1.59911
H         -7.07779        2.86931        1.65089
H         -5.56216        2.54008        2.49542
H         -7.10811        2.93795       -1.49057
H         -6.40526        1.31846       -1.51856
H         -5.61064        2.63972       -2.37805
H          5.61078       -2.63917       -2.37821
H          7.10823       -2.93736       -1.49068
H          6.40513       -1.31798       -1.51838
H          7.07788       -2.86943        1.65067
H          5.56221       -2.54059        2.49530
H          6.37046       -1.25235        1.59922
H          5.63036       -5.22385        0.11326
H          4.15426       -4.87776       -0.79227
H          4.13601       -4.84167        0.97314
